# Supplementary material for: Comprehensive Analysis of Biomass from Chlorella sorokiniana Cultivated with Industrial Flue Gas as the Carbon Source
Source: Molecules. 2024 Jul 18;29(14):3368. doi: 10.3390/molecules29143368 (PMC11279589; doi:10.3390/molecules29143368)
Supplement: Supplementary file 1 [file molecules-29-03368-s001.zip]

Archive with 1 entries (1 files):
- molecules-3076671-supplementary.pdf
